# Supplementary material for: Comparative Effectiveness of Pomalidomide-Based Regimens in Relapsed/Refractory Multiple Myeloma: A Multicenter Real-World Analysis in China
Source: Cancers (Basel). 2026 Apr 3;18(7):1160. doi: 10.3390/cancers18071160 (PMC13072356; doi:10.3390/cancers18071160)
Supplement: Supplementary file 1 [file cancers-18-01160-s001.zip]

Archive with 1 entries (1 files):
- cancers-4198339-supplementary.pdf
